# Supplementary material for: Water Quality, Heavy Metals, and Antifungal Susceptibility to Fluconazole of Yeasts from Water Systems
Source: Int J Environ Res Public Health. 2023 Feb 15;20(4):3428. doi: 10.3390/ijerph20043428 (PMC9968106; doi:10.3390/ijerph20043428)
Supplement: Supplementary file 1 [file ijerph-20-03428-s001.zip]

Archive with 1 entries (1 files):
- ijerph-2156793-supplementary.pdf
